# Supplementary material for: Identification of a two-component Class IIb bacteriocin in Streptococcus pyogenes by recombinase-based in vivo expression technology
Source: Sci Rep. 2016 Nov 3;6:36233. doi: 10.1038/srep36233 (PMC5093712; doi:10.1038/srep36233)
Supplement: Supplementary Information [file srep36233-s1.xls]

## Sheet: Sheet1
Table S1. Clones recovered from the S. pyogenes RIVET system.
Clone	Size (bp)	Designation	Region in Genome	Locus tag	Old locus tag	Features
IVI1	96	antisense	1741745 to 1741840	SPYM18_RS08945	spyM18_2077	positive regulatory protein Mga
IVI3	129	cryptic	1713341 to 1713213	SPYM18_RS08830	spyM18_2050	putative PTS system, enzyme II, A component
IVI4	244	cryptic	570003 to 570246	SPYM18_RS03035	spyM18_0710	putative ATP-dependent DNA helicase
IVI11	71	antisense	214459 to 214389	SPYM18_RS01180	spyM18_0239	hypothetical protein
IVI15	64	cryptic	1725608 to 1725671	SPYM18_RS08885	spyM18_2064	mitogenic exotoxin Z precursor
IVI16	113	intergenic	751419 to 751307	SPYM18_RS03950	spyM18_0916	546-bp at 5' side: putative peptidoglycan hydrolase
						655-bp at 3' side: N-terminal fragment of Sib38 homologue
IVI19	232	antisense	1491691 to 1491460	SPYM18_RS07805	spyM18_1806	hypothetical phage protein
IVI22	320	cryptic	1271790 to 1271471	SPYM18_RS06635	spyM18_1541	putative undecaprenyl-PP-MurNAc-pentapeptide-UDPGlcNAc transferase
IVI24	514	cryptic	136555 to 137068	SPYM18_RS00835	spyM18_0144	V-type Na+ -ATPase subunit I
IVI27	417	antisense	721697 to 721281	SPYM18_RS03830	spyM18_0890	putative pyrimidine regulatory protein
IVI30	161	intergenic	1640515 to 1640355	SPYM18_RS08510	spyM18_1973	73-bp at 5' side: conserved hypothetical protein
						117-bp at 3' side: putative type I site-specific deoxyribonuclease
IVI35	78	cryptic	1464307 to 1464230	SPYM18_RS07575	spyM18_1763	hypothetical phage protein
IVI37	107	antisense	1781199 to 1781093	SPYM18_RS09125	spyM18_2133	putative transposase
IVI38	89	intergenic	626749 to 626661	SPYM18_RS03395	spyM18_0789	conserved hypothetical protein
IVI41	203	cryptic	396484 to 396686	SPYM18_RS02140	spyM18_0486	putative UDP-N-acetylglucosamine pyrophosphorylase
IVI43	49	antisense	1871198 to 1871246	SPYM18_RS09545	spyM18_2232	hypothetical protein
IVI46	210	antisense	1835539 to 1835748	SPYM18_RS09355	spyM18_2185	conserved hypothetical protein
IVI48	310	antisense	913289 to 913598	SPYM18_RS04740	spyM18_1098	putative thiamine biosynthesis lipoprotein precursor
IVI49	1029	promoter	1893418 to 1894446	SPYM18_RS09645	spyM18_2257	putative chromosome segregation protein
IVI52	249	cryptic	1448278 to 1448030	SPYM18_RS07485	spyM18_1741	putative transcription regulator
IVI53	481	promoter	1027534 to 1027054	SPYM18_RS05290	spyM18_1223	putative amino acid ABC transporter, periplasmic amino ac...
IVI55	54	antisense	971714 to 971767	SPYM18_RS05020	spyM18_1163	hypothetical protein
IVI59	296	cryptic	1482683 to 1482388	SPYM18_RS07715	spyM18_1793	hypothetical phage protein
IVI60	49	promoter	1871198 to 1871246	SPYM18_RS09540	spyM18_2231	hypothetical protein
IVI62	163	cryptic	1146888 to 1146726	SPYM18_RS05940	spyM18_1373	putative internalin A precursor
IVI70	203	cryptic	566923 to 567125	SPYM18_RS03020	spyM18_0707	cell-division protein
IVI72	600	promoter	622769 to 623367	SPYM18_RS03375	spyM18_0784	transcriptional regulator
IVI78	92	antisense	641030 to 640939	SPYM18_RS03460	spyM18_0802	hypothetical protein
IVI81	145	cryptic	1248054 to 1247910	SPYM18_RS06525	spyM18_1515	hemolysin
IVI84	842	promoter	1669042 to 1668201	SPYM18_RS08645	spyM18_2004	hypothetical protein
IVI87	1001	promoter	1587104 to 1588104	SPYM18_RS08245	spyM18_1912	pyruvate formate-lyase
IVI91	210	cryptic	988364 to 988155	SPYM18_RS05100	spyM18_1179	sugar ABC transporter ATP-binding protein
IVI92	151	antisense	1500024 to 1500174	SPYM18_RS07845	spyM18_1815	acetyl-CoA carboxylase subunit alpha
IVI94	237	antisense	396966 to 396730	SPYM18_RS02140	spyM18_0486	bifunctional N-acetylglucosamine-1-phosphate uridyltransf...
IVI100	97	promoter	612261 to 612357	SPYM18_RS03315	spyM18_0771	hypothetical protein
IVI101	111	antisense	1377561 to 1377671	SPYM18_RS07140	spyM18_1656	hypothetical protein
IVI106	248	antisense	401018 to 400771	SPYM18_RS02170	spyM18_0494	metal binding protein of ABC transporter (lipoprotein)
IVI112	107	antisense	591092 to 590986	SPYM18_RS03185	spyM18_0742	hypothetical protein
IVI115	431	cryptic	1690774 to 1690344	SPYM18_RS08745	spyM18_2030	prolyl-tRNA synthetase
IVI116	155	cryptic	1601101 to 1601255	SPYM18_RS08300	spyM18_1926	hypothetical protein
IVI125	103	antisense	1017508 to 1017610	SPYM18_RS05250	spyM18_1213	hypothetical protein
IVI129	170	cryptic	1220056 to 1219887	SPYM18_RS06295	spyM18_1463	hypothetical protein
IVI132	251	antisense	416432 to 416182	SPYM18_RS02245	spyM18_0513	phosphate starvation-induced protein
IVI135	288	cryptic	1073881 to 1073594	SPYM18_RS05575	spyM18_1286	hypothetical protein
IVI140	327	antisense	968624 to 968950	SPYM18_RS05010	spyM18_1160	pyridoxamine kinase
IVI142	184	intergenic	562668 to 562851	SPYM18_RS03000	spyM18_0703	2-bp at 5' side: conserved hypothetical protein
						510-bp at 3' side: conserved hypothetical protein
IVI143	168	cryptic	233754 to 233921	SPYM18_RS01270	spyM18_0261	glyceraldehyde-3-phosphate dehydrogenase, plasmin receptor
IVI146	77	antisense	1500543 to 1500619	SPYM18_RS07845	spyM18_1815	putative acetyl-CoA carboxylase alpha subunit
IVI148	1016	antisense	1760729 to 1761744	SPYM18_RS09040	spyM18_2110	putative pyruvate formate-lyase 2
IVI152	1029	antisense	446733 to 445706	SPYM18_RS02425	spyM18_0562	putative exoribonuclease R
IVI154	185	cryptic	1196279 to 1196095	SPYM18_RS06170	spyM18_1429	putative D-Ala-D-Ala adding enzyme
IVI156	985	promoter	433733 to 434717	SPYM18_RS02350	spyM18_0544	putative BlpM homologue
IVI159	63	antisense	1184631 to 1184693	SPYM18_RS06125	spyM18_1416	putative competence protein
IVI163	88	antisense	332105 to 332192	SPYM18_RS01810	spyM18_0393	exotoxin type A precursor
IVI164	245	cryptic	367319 to 367563	SPYM18_RS02010	spyM18_0446	putative ATP-dependent protease proteolytic subunit
IVI165	84	cryptic	13964 to 14047	SPYM18_RS00060	spyM18_0014	putative cell division protein
IVI173	91	cryptic	484019 to 484109	SPYM18_RS02600	spyM18_0600	putative shikimate 5-dehydrogenase
IVI176	42	promoter	344746 to 344787	SPYM18_RS01890	spyM18_0414	hypothetical protein
IVI177	113	cryptic	1530798 to 1530686	SPYM18_RS08010	spyM18_1856	ABC transporter ATP-binding protein
IVI178	50	antisense	1207032 to 1206983	SPYM18_RS06220	spyM18_1446	MF3
IVI185	309	antisense	1546690 to 1546998	SPYM18_RS08065	spyM18_1868	hypothetical protein
